# Supplementary material for: A New Insight into Toxicity of Colchicine Analogues by Molecular Docking Analysis Based on Intestinal Tight Junction Protein ZO-1
Source: Molecules. 2022 Mar 9;27(6):1797. doi: 10.3390/molecules27061797 (PMC8955668; doi:10.3390/molecules27061797)
Supplement: Supplementary file 1 [file molecules-27-01797-s001.zip]

Archive with 1 entries (1 files):
- molecules-1618948-supplementary.pdf
